# Supplementary material for: Activation of ER Stress-Dependent miR-216b Has a Critical Role in Salvia miltiorrhiza Ethanol-Extract-Induced Apoptosis in U266 and U937 Cells
Source: Int J Mol Sci. 2018 Apr 19;19(4):1240. doi: 10.3390/ijms19041240 (PMC5979365; doi:10.3390/ijms19041240)
Supplement: Supplementary file 1 [file ijms-19-01240-s001.zip]

Archive with 1 entries (1 files):
- ijms-281901-supplementary.pdf
